# Supplementary material for: Asymmetric cellular memory in bacteria exposed to antibiotics
Source: BMC Evol Biol. 2017 Mar 9;17:73. doi: 10.1186/s12862-017-0884-4 (PMC5343395; doi:10.1186/s12862-017-0884-4)
Supplement: Supplementary file 4 — In the following plots the distribution of trait values at the end of a simulation of 10’000 individuals are shown. Each row corresponds to a single simulation run, each column to a trait. The title marks the type of environment that was used (see Fig. 6-9). Finding subpopulations with high basal protection in informative environments (Figure 8.1 right panel: blue bars with high basal protection) possibly indicates the evolution of a bet-hedging strategy. Figure S8.1. Trait distributions from single simulations in non-informative and informative environments. Trait (columns) distributions of the 20 simulation runs (rows) in a non-informative environment (left, see Fig. 7a) and 20 simulations runs in an informative environments (right, see Fig. 7b). Figure S8.2 Trait distributions from single simulations in one informative and two informative environments. Trait (columns) distributions of the 20 simulation runs (rows) in one informative environment (left, see Fig. 9a) and 20 simulations runs in two informative environments (right, see Fig. 9b). (ZIP 21 kb) [file 12862_2017_884_MOESM4_ESM.zip]

Archive with 2 entries (2 files):
- FigureS8_2.png
- FigureS8_1.png
